# Supplementary material for: Mechanical mapping of mammalian follicle development using Brillouin microscopy
Source: Commun Biol. 2021 Sep 27;4:1133. doi: 10.1038/s42003-021-02662-5 (PMC8476509; doi:10.1038/s42003-021-02662-5)
Supplement: Supplementary file 3 — Supplementary Data 1 [file 42003_2021_2662_MOESM3_ESM.xls]

## Sheet: Fig3c.csv
Preantral (BLT)		incipient antral (BLT)		Mature antral (BLT)
Somatic	Theca	Somatic	Theca	Somatic	Theca
0.08	0.101	0.088	0.118	0.088	0.11
0.089	0.097	0.09	0.121	0.09	0.101
0.083	0.085	0.099	0.119	0.08	0.111
0.083	0.09	0.09	0.112	0.08	0.102
0.085	0.097	0.089	0.1	0.095	0.11
0.088	0.096	0.086	0.1	0.09	0.121
0.088	0.1	0.083	0.1	0.097	0.117
0.09	0.096	0.094	0.105	0.092	0.117
0.085	0.09	0.079	0.103	0.087	0.108
0.087	0.091	0.092	0.11	0.096	0.11
0.09	0.096	0.091	0.111	0.085	0.128
0.08	0.083	0.094	0.102	0.092	0.13
0.088	0.09	0.081	0.1	--	--
--	--	0.088	0.11	--	--
--	--	0.09	0.107	--	--
--	--	0.095	0.11
--	--	0.089	0.115
--	--	0.095	0.11
		0.087	0.109
		0.097	0.12
		0.096	0.11
		0.09	0.118
