# Supplementary material for: Mechanical mapping of mammalian follicle development using Brillouin microscopy
Source: Commun Biol. 2021 Sep 27;4:1133. doi: 10.1038/s42003-021-02662-5 (PMC8476509; doi:10.1038/s42003-021-02662-5)
Supplement: Supplementary file 4 — Supplementary Data 2 [file 42003_2021_2662_MOESM4_ESM.xls]

## Sheet: Fig4c.csv
BLT (E17.5 oocyte)	BLT (primary oocyte)	BLT (secondary oocyte)	BLT (antral oocyte)
0.089	0.069	0.071	0.076
0.075	0.068	0.076	0.074
0.081	0.068	0.074	0.076
0.078	0.071	0.081	0.08
0.075	0.069	0.07	0.083
0.086	0.072	0.071	0.083
0.074	0.07	0.069	0.068
0.069	0.074	0.067	0.074
0.073	0.073	0.074	0.077
0.068	0.075	0.074	0.077
0.077	0.078	0.069	0.073
0.069	0.082	0.071	0.065
0.072	0.08	0.074	0.072
0.072	0.079	0.072	0.073
0.076	0.076	0.072	0.073
0.074	0.079	0.075	0.071
0.068	0.076	0.076	0.071
0.077	0.077	0.076	0.07
0.07	0.075	0.077	0.074
0.074	0.078	0.079	0.077
0.07	0.075	0.063	0.076
0.071	0.073	0.065	0.071
0.07	0.076	0.07	0.068
0.074	0.077	0.067	--
0.075	0.073	0.067	--
0.083	0.073	0.075	--
0.075	0.074	0.074	--
0.079	0.078	0.073	--
0.074	0.081	0.071	--
0.08	0.079	0.075	--
0.078	0.084	0.069	--
0.08	0.084	0.071	--
0.084	0.076	0.072	--
--	0.079	0.08
--	0.074	0.07
--	0.075	0.073
--	0.071	0.071	--
--	0.075	0.071	--
--	0.076	0.073	--
--	0.079	0.066	--
--	0.08	0.078	--
--	0.077	0.075	--
--	0.072	0.076	--
	0.084	0.077	--
